# Supplementary material for: Extracellular vesicles modulate skin aging biomarkers in a 3D reconstructed full-thickness skin model
Source: Front Cell Dev Biol. 2026 Mar 6;14:1784998. doi: 10.3389/fcell.2026.1784998 (PMC13003219; doi:10.3389/fcell.2026.1784998)
Supplement: Supplementary file 2 [file DataSheet3.xlsx]

## Sheet: Biological process
Term ID	Terms	P-value	Adjusted P-value	Q-value	Genes	Gene count	Term Size	Fold Enrichment
GO:0009605	response to external stimulus	3.76e-11	1.29e-07	9e-08	CXCR4, IL6, CCL4, HMGCS2, CXCL8, LEP, ADGRV1, BMP7, PRKAA2, APOB, GRIN2A, DPYSL4, ADH7, LOX, PTGS2, FER, PTX3, POSTN, IL33, ACKR3, PLIN2, PTGER4, NOG, MT3, NIM1K, IL37, RAB20, CYP26B1, NPAS1, NPNT, NCF2, IL36RN, SAA1, PI3, CYP1A1, IL36G, RPL39, CDH2, CHI3L1, TRIML2, SPRR2A, OASL, LCE3A, ITGAX, ROBO4, DEFB4A	46	2886	2.69
GO:0009888	tissue development	2.56e-08	4.37e-05	3.06e-05	CXCR4, IL6, HMGCS2, RXFP1, LCE5A, LEP, ADGRV1, BMP7, LOX, PTGS2, FER, POSTN, LIF, FRS2, LCE1E, NOG, CDON, CYP26B1, TP63, EGR1, NPNT, CYP1A1, CDH2, NTNG1, CHI3L1, SPRR2D, KRT75, SPRR2B, LCE3A, ITGAX, ROBO4, ALX4, CES1	33	1990	2.8
GO:0010033	response to organic substance	6.32e-08	6.39e-05	4.47e-05	CXCR4, ADCYAP1R1, IL6, CCL4, HMGCS2, RXFP1, CXCL8, LEP, ESR2, BMP7, PRKAA2, APOB, GRIN2A, ADH7, LOX, TET1, PTGS2, FER, POSTN, IL33, ACKR3, FRS2, PLIN2, PTGER4, NDNF, NOG, MT3, IL37, RAB20, NR4A3, CYP26B1, TP63, EGR1, NPNT, IL36RN, CHAC1, CYP1A1, IL36G, CHI3L1, OASL, CES1, TAC1	42	3109	2.28
GO:0033993	response to lipid	8.8e-08	6.39e-05	4.47e-05	ADCYAP1R1, IL6, HMGCS2, CXCL8, LEP, ESR2, BMP7, PRKAA2, APOB, LOX, PTGS2, FER, PTGER4, IL37, NR4A3, CYP26B1, TP63, IL36RN, CYP1A1, IL36G, CES1	21	918	3.86
GO:0007166	cell surface receptor signaling pathway	9.34e-08	6.39e-05	4.47e-05	CXCR4, ADCYAP1R1, IL6, CCL4, CXCL8, LEP, BTC, ADGRV1, BMP7, PRKAA2, GRIN2A, LOX, TET1, RTN4RL2, FER, POSTN, IL33, ACKR3, G0S2, LIF, FRS2, ADGRL3, ADGRD1, NOG, MT3, IL37, CDON, PELI2, NR4A3, MPP2, TP63, EGR1, NPNT, IL36RN, CHAC1, IL36G, CDH2, OASL, ITGAX, FCRLA	40	2907	2.32
GO:0071310	cellular response to organic substance	1.24e-07	7.09e-05	4.96e-05	CXCR4, IL6, CCL4, HMGCS2, RXFP1, CXCL8, LEP, ESR2, BMP7, PRKAA2, APOB, LOX, TET1, PTGS2, FER, IL33, ACKR3, FRS2, PTGER4, NDNF, NOG, MT3, IL37, RAB20, NR4A3, CYP26B1, TP63, EGR1, NPNT, IL36RN, CYP1A1, IL36G, CHI3L1, OASL, CES1, TAC1	36	2464	2.47
GO:0070887	cellular response to chemical stimulus	2.08e-07	9.91e-05	6.93e-05	CXCR4, IL6, CCL4, HMGCS2, RXFP1, CXCL8, LEP, ESR2, ADGRV1, BMP7, PRKAA2, APOB, LOX, TET1, PTGS2, FER, POSTN, IL33, ACKR3, FRS2, SYT7, PTGER4, NDNF, NOG, MT3, IL37, RAB20, NR4A3, CYP26B1, TP63, EGR1, NPNT, IL36RN, SAA1, CYP1A1, IL36G, CHI3L1, OASL, DEFB4A, CES1, TAC1	41	3116	2.22
GO:0051707	response to other organism	2.51e-07	9.91e-05	6.93e-05	CXCR4, IL6, CCL4, HMGCS2, CXCL8, LEP, APOB, ADH7, PTGS2, FER, PTX3, IL33, PTGER4, IL37, RAB20, NCF2, IL36RN, PI3, CYP1A1, IL36G, RPL39, TRIML2, SPRR2A, OASL, LCE3A, ITGAX, DEFB4A	27	1548	2.94
GO:0043207	response to external biotic stimulus	2.61e-07	9.91e-05	6.93e-05	CXCR4, IL6, CCL4, HMGCS2, CXCL8, LEP, APOB, ADH7, PTGS2, FER, PTX3, IL33, PTGER4, IL37, RAB20, NCF2, IL36RN, PI3, CYP1A1, IL36G, RPL39, TRIML2, SPRR2A, OASL, LCE3A, ITGAX, DEFB4A	27	1551	2.94
GO:0009966	regulation of signal transduction	4.32e-07	0.00012	8.37e-05	CXCR4, ADCYAP1R1, IL6, CCL4, CXCL8, LEP, ESR2, BTC, ADGRV1, BMP7, PRKAA2, GRIN2A, BEGAIN, ADH7, LOX, TET1, PTGS2, FER, POSTN, ACKR3, G0S2, LIF, FRS2, ARFGEF3, NOG, MT3, CDON, PELI2, CYP26B1, TP63, FAM13A, EGR1, ARHGAP45, NPNT, IL36RN, CHAC1, CDH2, CHI3L1, TRIML2, OASL	40	3075	2.2
GO:0009607	response to biotic stimulus	4.44e-07	0.00012	8.37e-05	CXCR4, IL6, CCL4, HMGCS2, CXCL8, LEP, APOB, ADH7, PTGS2, FER, PTX3, IL33, PTGER4, IL37, RAB20, NCF2, IL36RN, PI3, CYP1A1, IL36G, RPL39, TRIML2, SPRR2A, OASL, LCE3A, ITGAX, DEFB4A	27	1593	2.86
GO:0071345	cellular response to cytokine stimulus	4.53e-07	0.00012	8.37e-05	CXCR4, IL6, CCL4, CXCL8, LEP, APOB, LOX, FER, IL33, ACKR3, MT3, IL37, RAB20, EGR1, NPNT, IL36RN, IL36G, CHI3L1, OASL	19	838	3.83
GO:0010646	regulation of cell communication	4.7e-07	0.00012	8.37e-05	CXCR4, ADCYAP1R1, IL6, CCL4, CXCL8, LEP, ESR2, BTC, ADGRV1, BMP7, PRKAA2, GRIN2A, BEGAIN, ADH7, LOX, TET1, PTGS2, FER, POSTN, ACKR3, G0S2, LIF, FRS2, SYT7, ARFGEF3, NOG, MT3, CDON, PELI2, MPP2, CYP26B1, TP63, FAM13A, EGR1, ARHGAP45, NPNT, IL36RN, CHAC1, CDH2, NTNG1, CHI3L1, TRIML2, OASL	43	3464	2.1
GO:0023051	regulation of signaling	5.22e-07	0.00012	8.37e-05	CXCR4, ADCYAP1R1, IL6, CCL4, CXCL8, LEP, ESR2, BTC, ADGRV1, BMP7, PRKAA2, GRIN2A, BEGAIN, ADH7, LOX, TET1, PTGS2, FER, POSTN, ACKR3, G0S2, LIF, FRS2, SYT7, ARFGEF3, NOG, MT3, CDON, PELI2, MPP2, CYP26B1, TP63, FAM13A, EGR1, ARHGAP45, NPNT, IL36RN, CHAC1, CDH2, NTNG1, CHI3L1, TRIML2, OASL	43	3477	2.09
GO:0034097	response to cytokine	5.25e-07	0.00012	8.37e-05	CXCR4, IL6, CCL4, CXCL8, LEP, APOB, LOX, PTGS2, FER, IL33, ACKR3, MT3, IL37, RAB20, EGR1, NPNT, IL36RN, IL36G, CHI3L1, OASL	20	933	3.62
GO:0071396	cellular response to lipid	5.87e-07	0.000125	8.78e-05	IL6, HMGCS2, CXCL8, LEP, ESR2, BMP7, PRKAA2, APOB, PTGER4, IL37, NR4A3, CYP26B1, TP63, IL36RN, IL36G, CES1	16	608	4.44
GO:0031424	keratinization	6.6e-07	0.000133	9.29e-05	LCE5A, LCE1E, CYP26B1, SPRR2D, KRT75, SPRR2B, LCE3A	7	84	14.1
GO:0006950	response to stress	7.13e-07	0.000136	9.48e-05	CXCR4, ADCYAP1R1, IL6, CCL4, HMGCS2, CXCL8, LEP, BMP7, PRKAA2, GRIN2A, LOX, RTN4RL2, PTGS2, FER, PTX3, IL33, ACKR3, PLIN2, SYT7, PTGER4, NDNF, CHST1, NOG, MT3, NIM1K, IL37, RAB20, NR4A3, CYP26B1, TP63, EGR1, NCF2, IL36RN, CHAC1, SAA1, PI3, CYP1A1, IL36G, RPL39, CHI3L1, TRIML2, SPRR2A, OASL, LCE3A, ITGAX, DEFB4A, TAC1	47	4044	1.96
GO:0007417	central nervous system development	9.43e-07	0.000162	0.000113	DMBX1, CXCR4, IL6, HMGCS2, LEP, BMP7, GRIN2A, NAV2, PGAP1, IL33, MYRF, ACKR3, LIF, FRS2, ADGRL3, NDNF, NOG, MT3, CDON, NPAS1, CDH2	21	1060	3.34
GO:0035295	tube development	9.46e-07	0.000162	0.000113	CXCR4, IL6, HMGCS2, RXFP1, CXCL8, LEP, BMP7, APOB, LOX, PTGS2, ACKR3, LIF, NDNF, NOG, TP63, NPNT, CYP1A1, CDH2, CHI3L1, ITGAX, ROBO4, ALX4	22	1154	3.22
GO:0030855	epithelial cell differentiation	1.03e-06	0.000167	0.000117	CXCR4, LCE5A, BMP7, FER, LIF, FRS2, LCE1E, CYP26B1, TP63, CYP1A1, CDH2, SPRR2D, KRT75, SPRR2B, LCE3A, ROBO4, CES1	17	715	4.01
GO:0019221	cytokine-mediated signaling pathway	1.4e-06	0.000217	0.000152	CXCR4, IL6, CCL4, CXCL8, LEP, FER, IL33, ACKR3, MT3, IL37, EGR1, IL36RN, IL36G, OASL	14	496	4.76
GO:0030154	cell differentiation	1.72e-06	0.000256	0.000179	CXCR4, ADCYAP1R1, IL6, RXFP1, LCE5A, LEP, ADGRV1, BMP7, APOB, GRIN2A, DPYSL4, LOX, TET1, NAV2, RTN4RL2, PTGS2, FER, PTX3, IL33, MYRF, ERG, ACKR3, LIF, FRS2, LCE1E, ADGRL3, PTGER4, NDNF, NOG, MT3, CDON, NR4A3, CYP26B1, MEDAG, TP63, EGR1, NPNT, CHAC1, CYP1A1, CDH2, NTNG1, SPRR2D, KRT75, SPRR2B, LCE3A, ROBO4, CES1, FCRLA	48	4302	1.88
GO:0006952	defense response	1.8e-06	0.000257	0.00018	CXCR4, IL6, CCL4, CXCL8, LEP, PTGS2, FER, PTX3, IL33, PTGER4, CHST1, IL37, RAB20, CYP26B1, NCF2, IL36RN, SAA1, PI3, IL36G, RPL39, CHI3L1, TRIML2, SPRR2A, OASL, LCE3A, ITGAX, DEFB4A, TAC1	28	1820	2.6
GO:0048869	cellular developmental process	2.08e-06	0.000278	0.000194	CXCR4, ADCYAP1R1, IL6, RXFP1, LCE5A, LEP, ADGRV1, BMP7, APOB, GRIN2A, DPYSL4, LOX, TET1, NAV2, RTN4RL2, PTGS2, FER, PTX3, IL33, MYRF, ERG, ACKR3, LIF, FRS2, LCE1E, ADGRL3, PTGER4, NDNF, NOG, MT3, CDON, NR4A3, CYP26B1, MEDAG, TP63, EGR1, NPNT, CHAC1, CYP1A1, CDH2, NTNG1, SPRR2D, KRT75, SPRR2B, LCE3A, ROBO4, CES1, FCRLA	48	4329	1.87
GO:0044419	biological process involved in interspecies interaction between organisms	2.11e-06	0.000278	0.000194	CXCR4, IL6, CCL4, HMGCS2, CXCL8, LEP, APOB, ADH7, PTGS2, FER, PTX3, IL33, PTGER4, IL37, RAB20, NCF2, IL36RN, PI3, CYP1A1, IL36G, RPL39, TRIML2, SPRR2A, OASL, LCE3A, ITGAX, DEFB4A	27	1726	2.64
GO:0007155	cell adhesion	2.83e-06	0.000358	0.000251	CLDN14, CXCR4, IL6, CCL4, CXCL8, LEP, ADGRV1, BMP7, FER, POSTN, ACKR3, ABI3BP, LIF, ADGRL3, NDNF, CDON, NR4A3, NPNT, SAA1, CDH2, NTNG1, CLDN17, ITGAX, ROBO4, ZP4	25	1539	2.74
GO:0048583	regulation of response to stimulus	3.54e-06	0.000432	0.000302	CXCR4, ADCYAP1R1, IL6, CCL4, CXCL8, LEP, ESR2, BTC, ADGRV1, BMP7, PRKAA2, GRIN2A, BEGAIN, ADH7, LOX, TET1, PTGS2, FER, POSTN, IL33, ACKR3, G0S2, LIF, FRS2, PTGER4, ARFGEF3, NOG, MT3, IL37, CDON, PELI2, NR4A3, CYP26B1, TP63, FAM13A, EGR1, ARHGAP45, NPNT, IL36RN, CHAC1, SAA1, CDH2, CHI3L1, TRIML2, OASL, ZP4	46	4131	1.88
GO:0009617	response to bacterium	3.7e-06	0.000436	0.000305	IL6, HMGCS2, CXCL8, APOB, ADH7, PTGS2, FER, PTGER4, IL37, IL36RN, PI3, CYP1A1, IL36G, RPL39, SPRR2A, LCE3A, DEFB4A	17	786	3.65
GO:0071495	cellular response to endogenous stimulus	5.48e-06	0.000605	0.000424	CXCR4, HMGCS2, RXFP1, CXCL8, LEP, ESR2, BMP7, PRKAA2, APOB, LOX, TET1, PTGS2, FER, FRS2, PTGER4, NDNF, NOG, MT3, NR4A3, TP63, EGR1, NPNT, TAC1	23	1387	2.8
GO:0032496	response to lipopolysaccharide	5.49e-06	0.000605	0.000424	IL6, HMGCS2, CXCL8, APOB, PTGS2, FER, PTGER4, IL37, IL36RN, CYP1A1, IL36G	11	339	5.48
GO:0042221	response to chemical	6.27e-06	0.000651	0.000455	CXCR4, ADCYAP1R1, IL6, CCL4, HMGCS2, RXFP1, CXCL8, LEP, ESR2, ADGRV1, BMP7, PRKAA2, APOB, GRIN2A, DPYSL4, ADH7, LOX, TET1, PTGS2, FER, POSTN, IL33, ACKR3, FRS2, PLIN2, SYT7, PTGER4, NDNF, NOG, MT3, IL37, RAB20, NR4A3, CYP26B1, TP63, EGR1, NPNT, IL36RN, CHAC1, SAA1, CYP1A1, IL36G, CHI3L1, OASL, ROBO4, DEFB4A, CES1, TAC1	48	4494	1.8
GO:0001944	vasculature development	6.28e-06	0.000651	0.000455	CXCR4, IL6, CXCL8, LEP, BMP7, APOB, LOX, PTGS2, ACKR3, LIF, NDNF, NOG, EGR1, CDH2, CHI3L1, ITGAX, ROBO4	17	818	3.51
GO:0009624	response to nematode	6.97e-06	0.000685	0.000479	PTGS2, PTGER4, CYP1A1	3	7	72.3
GO:0060429	epithelium development	7.01e-06	0.000685	0.000479	CXCR4, LCE5A, BMP7, FER, LIF, FRS2, LCE1E, NOG, CYP26B1, TP63, NPNT, CYP1A1, CDH2, SPRR2D, KRT75, SPRR2B, LCE3A, ITGAX, ROBO4, ALX4, CES1	21	1204	2.94
GO:0035556	intracellular signal transduction	7.68e-06	0.000721	0.000504	CXCR4, ADCYAP1R1, IL6, CCL4, CXCL8, LEP, ADGRV1, BMP7, PRKAA2, GRIN2A, LOX, PTGS2, FER, ACKR3, LIF, FRS2, PTGER4, NDNF, ARFGEF3, MT3, NIM1K, CDON, PELI2, TP63, SH3BP5, RRAD, FAM13A, ARHGAP45, NPNT, CHAC1, CDH2, CHI3L1, TRIML2, OASL	34	2673	2.15
GO:0030216	keratinocyte differentiation	7.8e-06	0.000721	0.000504	LCE5A, LCE1E, CYP26B1, TP63, SPRR2D, KRT75, SPRR2B, LCE3A	8	170	7.94
GO:0009719	response to endogenous stimulus	8.41e-06	0.000757	0.00053	CXCR4, IL6, HMGCS2, RXFP1, CXCL8, LEP, ESR2, BMP7, PRKAA2, APOB, LOX, TET1, PTGS2, FER, FRS2, PTGER4, NDNF, NOG, MT3, NR4A3, TP63, EGR1, NPNT, CES1, TAC1	25	1637	2.58
GO:0048513	animal organ development	9.02e-06	0.000791	0.000554	DMBX1, CXCR4, IL6, HMGCS2, RXFP1, LCE5A, CXCL8, PLAC1, LEP, ADGRV1, BMP7, GRIN2A, LOX, PGAP1, PTGS2, FER, PTX3, LIF, FRS2, LCE1E, ADGRL3, PTGER4, NDNF, NOG, MT3, CDON, NR4A3, CYP26B1, TP63, EGR1, NPNT, CYP1A1, CDH2, NTNG1, CHI3L1, SPRR2D, KRT75, SPRR2B, LCE3A, ITGAX, ALX4	41	3591	1.93
GO:0002237	response to molecule of bacterial origin	9.68e-06	0.000828	0.000579	IL6, HMGCS2, CXCL8, APOB, PTGS2, FER, PTGER4, IL37, IL36RN, CYP1A1, IL36G	11	360	5.16
GO:0006954	inflammatory response	1.01e-05	0.00084	0.000587	CXCR4, IL6, CCL4, CXCL8, LEP, PTGS2, PTX3, IL33, PTGER4, CHST1, IL37, CYP26B1, IL36RN, SAA1, IL36G, CHI3L1, TAC1	17	848	3.38
GO:0033273	response to vitamin	1.21e-05	0.000985	0.000689	LEP, BMP7, PTGS2, POSTN, CYP26B1, CYP1A1	6	86	11.8
GO:0001568	blood vessel development	1.52e-05	0.00121	0.000844	CXCR4, IL6, CXCL8, LEP, BMP7, APOB, LOX, PTGS2, ACKR3, NDNF, NOG, EGR1, CDH2, CHI3L1, ITGAX, ROBO4	16	784	3.44
GO:0060740	prostate gland epithelium morphogenesis	1.58e-05	0.00123	0.000859	BMP7, FRS2, NOG, TP63	4	26	26
GO:0060513	prostatic bud formation	1.66e-05	0.00125	0.000872	BMP7, NOG, TP63	3	9	56.3
GO:0010883	regulation of lipid storage	1.67e-05	0.00125	0.000872	IL6, LEP, APOB, PLIN2, CES1	5	54	15.6
GO:0010628	positive regulation of gene expression	1.75e-05	0.00128	0.000894	IL6, CXCL8, LEP, BMP7, APOB, TET1, PTGS2, IL33, LIF, PTGER4, NOG, MT3, IL37, NR4A3, CYP26B1, EGR1, SAA1, IL36G, CHI3L1, ITGAX	20	1177	2.87
GO:0060512	prostate gland morphogenesis	2.14e-05	0.00153	0.00107	BMP7, FRS2, NOG, TP63	4	28	24.1
GO:0070091	glucagon secretion	2.36e-05	0.00161	0.00113	IL6, LEP, SYT7	3	10	50.6
GO:0070092	regulation of glucagon secretion	2.36e-05	0.00161	0.00113	IL6, LEP, SYT7	3	10	50.6
GO:0010647	positive regulation of cell communication	2.71e-05	0.00182	0.00127	CXCR4, ADCYAP1R1, IL6, CCL4, LEP, BTC, ADGRV1, BMP7, GRIN2A, PTGS2, ACKR3, G0S2, LIF, FRS2, NOG, MT3, CDON, PELI2, MPP2, TP63, NPNT, CDH2, CHI3L1, TRIML2, OASL	25	1753	2.41
GO:0023056	positive regulation of signaling	2.82e-05	0.00185	0.0013	CXCR4, ADCYAP1R1, IL6, CCL4, LEP, BTC, ADGRV1, BMP7, GRIN2A, PTGS2, ACKR3, G0S2, LIF, FRS2, NOG, MT3, CDON, PELI2, MPP2, TP63, NPNT, CDH2, CHI3L1, TRIML2, OASL	25	1757	2.4
GO:0060601	lateral sprouting from an epithelium	3.23e-05	0.00206	0.00144	BMP7, NOG, TP63	3	11	46
GO:0034694	response to prostaglandin	3.25e-05	0.00206	0.00144	HMGCS2, PRKAA2, APOB, PTGER4	4	31	21.8
GO:0065009	regulation of molecular function	3.61e-05	0.00221	0.00155	ADCYAP1R1, IL6, CCL4, RXFP1, LEP, ESR2, BTC, ADGRV1, BMP7, GRIN2A, BEGAIN, ADH7, LOX, PTGS2, FER, PTX3, LIF, FRS2, ARFGEF3, NOG, MT3, CDON, TP63, SH3BP5, RRAD, FAM13A, EGR1, ARHGAP45, CALML3, NPNT, NCF2, PI3, CHI3L1, TRIML2, OASL, PRMT8	36	3131	1.94
GO:0007584	response to nutrient	3.68e-05	0.00221	0.00155	HMGCS2, LEP, BMP7, PTGS2, POSTN, CYP26B1, CYP1A1	7	154	7.67
GO:0016125	sterol metabolic process	3.68e-05	0.00221	0.00155	HMGCS2, LEP, PRKAA2, APOB, MT3, CYP26B1, CES1	7	154	7.67
GO:0043410	positive regulation of MAPK cascade	3.82e-05	0.00225	0.00158	IL6, CCL4, LEP, ACKR3, LIF, FRS2, MT3, CDON, PELI2, NPNT, CDH2, CHI3L1	12	496	4.08
GO:0035239	tube morphogenesis	3.91e-05	0.00227	0.00158	CXCR4, IL6, CXCL8, LEP, BMP7, APOB, LOX, PTGS2, ACKR3, NDNF, NOG, TP63, NPNT, CDH2, CHI3L1, ITGAX, ROBO4	17	943	3.04
GO:1901700	response to oxygen-containing compound	4.4e-05	0.00251	0.00176	ADCYAP1R1, IL6, HMGCS2, CXCL8, LEP, ESR2, BMP7, PRKAA2, APOB, GRIN2A, ADH7, PTGS2, FER, POSTN, PTGER4, MT3, IL37, NR4A3, CYP26B1, EGR1, IL36RN, CYP1A1, IL36G, CES1	24	1691	2.4
GO:0009725	response to hormone	4.71e-05	0.00264	0.00185	IL6, HMGCS2, RXFP1, LEP, ESR2, BMP7, PRKAA2, APOB, LOX, PTGS2, FER, PTGER4, MT3, NR4A3, TP63, EGR1	16	861	3.14
GO:0016477	cell migration	5.14e-05	0.00284	0.00198	CXCR4, IL6, CCL4, CXCL8, LEP, BMP7, LOX, TET1, PTGS2, FER, IL33, ACKR3, ADGRL3, PTGER4, NDNF, NOG, NR4A3, SAA1, CDH2, NTNG1, ITGAX, ROBO4, DEFB4A	23	1595	2.43
GO:0010001	glial cell differentiation	6.22e-05	0.00337	0.00236	CXCR4, IL6, IL33, MYRF, LIF, NOG, MT3, CDH2	8	227	5.95
GO:0098542	defense response to other organism	6.3e-05	0.00337	0.00236	IL6, CCL4, CXCL8, LEP, FER, PTX3, IL33, RAB20, NCF2, IL36RN, PI3, IL36G, RPL39, TRIML2, SPRR2A, OASL, LCE3A, ITGAX, DEFB4A	19	1183	2.71
GO:0048514	blood vessel morphogenesis	6.83e-05	0.00359	0.00251	CXCR4, IL6, CXCL8, LEP, APOB, LOX, PTGS2, ACKR3, NDNF, NOG, CDH2, CHI3L1, ITGAX, ROBO4	14	701	3.37
GO:0043588	skin development	7.84e-05	0.00399	0.00279	LCE5A, LCE1E, CYP26B1, TP63, SPRR2D, KRT75, SPRR2B, LCE3A, ALX4	9	302	5.03
GO:0006935	chemotaxis	7.89e-05	0.00399	0.00279	CXCR4, IL6, CCL4, CXCL8, BMP7, DPYSL4, LOX, FER, ACKR3, NOG, SAA1, ROBO4, DEFB4A	13	621	3.53
GO:0009913	epidermal cell differentiation	7.93e-05	0.00399	0.00279	LCE5A, LCE1E, CYP26B1, TP63, SPRR2D, KRT75, SPRR2B, LCE3A	8	235	5.75
GO:0042330	taxis	8.15e-05	0.00404	0.00283	CXCR4, IL6, CCL4, CXCL8, BMP7, DPYSL4, LOX, FER, ACKR3, NOG, SAA1, ROBO4, DEFB4A	13	623	3.52
GO:0032355	response to estradiol	8.36e-05	0.00408	0.00286	ADCYAP1R1, LEP, ESR2, BMP7, APOB, PTGS2	6	121	8.37
GO:0060572	morphogenesis of an epithelial bud	8.75e-05	0.00419	0.00293	BMP7, NOG, TP63	3	15	33.8
GO:0045685	regulation of glial cell differentiation	8.82e-05	0.00419	0.00293	CXCR4, IL6, IL33, LIF, NOG	5	76	11.1
GO:0022612	gland morphogenesis	9.15e-05	0.0042	0.00294	IL6, RXFP1, BMP7, FRS2, NOG, TP63	6	123	8.23
GO:0007399	nervous system development	9.18e-05	0.0042	0.00294	DMBX1, CXCR4, IL6, HMGCS2, LEP, ADGRV1, BMP7, APOB, GRIN2A, DPYSL4, NAV2, PGAP1, RTN4RL2, IL33, MYRF, ACKR3, LIF, FRS2, ADGRL3, NDNF, NOG, MT3, CDON, TP63, NPAS1, CHAC1, CDH2, NTNG1, ITGAX, ROBO4	30	2495	2.03
GO:0006694	steroid biosynthetic process	9.2e-05	0.0042	0.00294	HMGCS2, LEP, PRKAA2, APOB, EGR1, CYP1A1, CES1	7	178	6.64
GO:1901701	cellular response to oxygen-containing compound	9.48e-05	0.00427	0.00299	IL6, HMGCS2, CXCL8, LEP, ESR2, BMP7, PRKAA2, PTGS2, FER, POSTN, PTGER4, MT3, IL37, NR4A3, CYP26B1, EGR1, IL36RN, IL36G, CES1	19	1220	2.63
GO:0019730	antimicrobial humoral response	0.0001	0.0044	0.00308	CXCL8, IL36RN, PI3, RPL39, SPRR2A, DEFB4A	6	125	8.1
GO:0051240	positive regulation of multicellular organismal process	0.0001	0.0044	0.00308	CXCR4, IL6, CXCL8, LEP, ADGRV1, BMP7, TET1, PTGS2, IL33, MYRF, G0S2, LIF, FRS2, PTGER4, NOG, NR4A3, TP63, EGR1, NPNT, SAA1, CHI3L1, ITGAX	22	1553	2.39
GO:0040011	locomotion	0.000104	0.00449	0.00314	CXCR4, IL6, CCL4, CXCL8, BMP7, GRIN2A, DPYSL4, LOX, TET1, PTGS2, FER, IL33, ACKR3, PTGER4, NOG, NR4A3, SAA1, NTNG1, ITGAX, ROBO4, DEFB4A	21	1445	2.45
GO:0009967	positive regulation of signal transduction	0.000106	0.00454	0.00317	CXCR4, ADCYAP1R1, IL6, CCL4, LEP, BTC, ADGRV1, BMP7, GRIN2A, ACKR3, G0S2, LIF, FRS2, MT3, CDON, PELI2, TP63, NPNT, CDH2, CHI3L1, TRIML2, OASL	22	1559	2.38
GO:0048870	cell motility	0.000109	0.0046	0.00322	CXCR4, IL6, CCL4, CXCL8, LEP, BMP7, APOB, LOX, TET1, PTGS2, FER, IL33, ACKR3, ADGRL3, PTGER4, NDNF, NOG, NR4A3, SAA1, CDH2, NTNG1, ITGAX, ROBO4, DEFB4A	24	1791	2.26
GO:0048584	positive regulation of response to stimulus	0.000111	0.00463	0.00324	CXCR4, ADCYAP1R1, IL6, CCL4, CXCL8, LEP, BTC, ADGRV1, BMP7, GRIN2A, PTGS2, IL33, ACKR3, G0S2, LIF, FRS2, PTGER4, MT3, CDON, PELI2, NR4A3, TP63, NPNT, CDH2, CHI3L1, TRIML2, OASL, ZP4	28	2272	2.08
GO:0030198	extracellular matrix organization	0.000116	0.00473	0.00331	IL6, RXFP1, LOX, PTX3, POSTN, ABI3BP, NDNF, NPNT, NTNG1	9	318	4.78
GO:0014070	response to organic cyclic compound	0.000118	0.00473	0.00331	CXCR4, ADCYAP1R1, IL6, HMGCS2, LEP, ESR2, BMP7, APOB, LOX, PTGS2, PLIN2, NR4A3, TP63, EGR1, CYP1A1, CES1	16	931	2.9
GO:0031667	response to nutrient levels	0.000118	0.00473	0.00331	HMGCS2, LEP, BMP7, PRKAA2, PTGS2, POSTN, PLIN2, MT3, NIM1K, CYP26B1, CYP1A1	11	474	3.92
GO:0043062	extracellular structure organization	0.000119	0.00473	0.00331	IL6, RXFP1, LOX, PTX3, POSTN, ABI3BP, NDNF, NPNT, NTNG1	9	319	4.76
GO:0045229	external encapsulating structure organization	0.000125	0.0049	0.00343	IL6, RXFP1, LOX, PTX3, POSTN, ABI3BP, NDNF, NPNT, NTNG1	9	321	4.73
GO:0008202	steroid metabolic process	0.000131	0.00508	0.00355	HMGCS2, LEP, PRKAA2, APOB, MT3, CYP26B1, EGR1, CYP1A1, CES1	9	323	4.7
GO:0097305	response to alcohol	0.000132	0.00508	0.00356	ADCYAP1R1, HMGCS2, LEP, PRKAA2, GRIN2A, ADH7, PTGER4, CES1	8	253	5.34
GO:0048731	system development	0.000145	0.00551	0.00385	DMBX1, CXCR4, IL6, HMGCS2, RXFP1, CXCL8, LEP, ADGRV1, BMP7, APOB, GRIN2A, DPYSL4, LOX, NAV2, PGAP1, RTN4RL2, PTGS2, FER, PTX3, IL33, MYRF, ACKR3, LIF, FRS2, ADGRL3, PTGER4, NDNF, NOG, MT3, CDON, CYP26B1, TP63, NPAS1, EGR1, NPNT, CHAC1, CYP1A1, CDH2, NTNG1, CHI3L1, KRT75, ITGAX, ROBO4, ALX4	44	4454	1.67
GO:0044320	cellular response to leptin stimulus	0.000155	0.00582	0.00407	LEP, MT3, NR4A3	3	18	28.1
GO:0022414	reproductive process	0.000161	0.00595	0.00417	ADCYAP1R1, RXFP1, LEP, BMP7, APOB, PTGS2, FER, PTX3, LIF, FRS2, NOG, CYP26B1, TP63, NPAS1, IRAG2, EGR1, PI3, CYP1A1, CLIC5, ZP4, TAC1	21	1491	2.38
GO:0098609	cell-cell adhesion	0.000162	0.00595	0.00417	CLDN14, IL6, LEP, ADGRV1, BMP7, FER, ADGRL3, CDON, NR4A3, NPNT, CDH2, NTNG1, CLDN17, ITGAX, ROBO4, ZP4	16	957	2.82
GO:0019915	lipid storage	0.000168	0.0061	0.00427	IL6, LEP, APOB, PLIN2, CES1	5	87	9.7
GO:0007275	multicellular organism development	0.000172	0.00615	0.0043	DMBX1, CXCR4, ADCYAP1R1, IL6, HMGCS2, RXFP1, CXCL8, LEP, ADGRV1, BMP7, APOB, GRIN2A, DPYSL4, LOX, TET1, NAV2, PGAP1, RTN4RL2, PTGS2, FER, PTX3, IL33, MYRF, ACKR3, LIF, FRS2, ADGRL3, PTGER4, NDNF, NOG, MT3, CDON, NR4A3, CYP26B1, TP63, NPAS1, EGR1, NPNT, CHAC1, CYP1A1, CDH2, NTNG1, CHI3L1, KRT75, ITGAX, ROBO4, ALX4	47	4922	1.61
GO:0051094	positive regulation of developmental process	0.000173	0.00615	0.0043	CXCR4, IL6, CXCL8, LEP, ADGRV1, BMP7, APOB, TET1, PTGS2, IL33, LIF, FRS2, NOG, CDON, CYP26B1, MEDAG, TP63, NPNT, CHI3L1, ITGAX	20	1387	2.43
GO:0000003	reproduction	0.000175	0.00616	0.00431	ADCYAP1R1, RXFP1, LEP, BMP7, APOB, PTGS2, FER, PTX3, LIF, FRS2, NOG, CYP26B1, TP63, NPAS1, IRAG2, EGR1, PI3, CYP1A1, CLIC5, ZP4, TAC1	21	1500	2.36
GO:0008203	cholesterol metabolic process	0.000179	0.00625	0.00438	HMGCS2, LEP, PRKAA2, APOB, MT3, CES1	6	139	7.29
GO:0009991	response to extracellular stimulus	0.000201	0.00688	0.00481	HMGCS2, LEP, BMP7, PRKAA2, PTGS2, POSTN, PLIN2, MT3, NIM1K, CYP26B1, CYP1A1	11	504	3.68
GO:1905319	mesenchymal stem cell migration	0.000207	0.00688	0.00481	CXCR4, ACKR3	2	4	84.4
GO:1905320	regulation of mesenchymal stem cell migration	0.000207	0.00688	0.00481	CXCR4, ACKR3	2	4	84.4
GO:1905322	positive regulation of mesenchymal stem cell migration	0.000207	0.00688	0.00481	CXCR4, ACKR3	2	4	84.4
GO:1990926	short-term synaptic potentiation	0.000207	0.00688	0.00481	SYT7, NOG	2	4	84.4
GO:0046165	alcohol biosynthetic process	0.000209	0.00688	0.00481	ADCYAP1R1, HMGCS2, LEP, PRKAA2, APOB, CES1	6	143	7.08
GO:0032870	cellular response to hormone stimulus	0.000213	0.00692	0.00484	HMGCS2, RXFP1, LEP, ESR2, BMP7, PRKAA2, APOB, FER, PTGER4, MT3, NR4A3, TP63	12	595	3.4
GO:0071379	cellular response to prostaglandin stimulus	0.000214	0.00692	0.00484	PRKAA2, APOB, PTGER4	3	20	25.3
GO:0061448	connective tissue development	0.000228	0.00728	0.0051	HMGCS2, RXFP1, LEP, BMP7, LOX, NOG, EGR1, CHI3L1	8	274	4.93
GO:0001503	ossification	0.000235	0.00736	0.00515	IL6, LEP, ADGRV1, BMP7, LOX, PTGS2, PTGER4, NOG, TP63, NPNT	10	429	3.93
GO:0030850	prostate gland development	0.000235	0.00736	0.00515	BMP7, FRS2, NOG, TP63	4	51	13.2
GO:0043408	regulation of MAPK cascade	0.000237	0.00736	0.00515	IL6, CCL4, LEP, BMP7, ACKR3, LIF, FRS2, MT3, CDON, PELI2, NPNT, CDH2, CHI3L1	13	694	3.16
GO:0000165	MAPK cascade	0.000244	0.00753	0.00527	IL6, CCL4, LEP, BMP7, ACKR3, LIF, FRS2, PTGER4, MT3, CDON, PELI2, NPNT, CDH2, CHI3L1	14	792	2.98
GO:0044703	multi-organism reproductive process	0.000248	0.00753	0.00527	RXFP1, LEP, PTGS2, LIF, CYP1A1, CLIC5, TAC1	7	209	5.65
GO:0009410	response to xenobiotic stimulus	0.000249	0.00753	0.00527	CXCR4, ADCYAP1R1, HMGCS2, PRKAA2, GRIN2A, LOX, PTGS2, PLIN2, CYP26B1, CYP1A1	10	432	3.91
GO:0072359	circulatory system development	0.000258	0.00775	0.00542	CXCR4, IL6, CXCL8, LEP, BMP7, APOB, LOX, PTGS2, ACKR3, LIF, FRS2, NDNF, NOG, EGR1, CDH2, CHI3L1, ITGAX, ROBO4	18	1209	2.51
GO:1902652	secondary alcohol metabolic process	0.000261	0.00776	0.00543	HMGCS2, LEP, PRKAA2, APOB, MT3, CES1	6	149	6.8
GO:0009612	response to mechanical stimulus	0.000263	0.00776	0.00543	CXCR4, ADGRV1, PTGS2, IL33, PTGER4, CDH2, CHI3L1	7	211	5.6
GO:0022008	neurogenesis	0.000281	0.0082	0.00574	CXCR4, IL6, LEP, ADGRV1, BMP7, GRIN2A, DPYSL4, NAV2, RTN4RL2, IL33, MYRF, LIF, FRS2, ADGRL3, NDNF, NOG, MT3, CDON, CHAC1, CDH2, NTNG1, ROBO4	22	1669	2.22
GO:0010888	negative regulation of lipid storage	0.000287	0.0082	0.00574	IL6, LEP, CES1	3	22	23
GO:0044321	response to leptin	0.000287	0.0082	0.00574	LEP, MT3, NR4A3	3	22	23
GO:1990868	response to chemokine	0.000292	0.0082	0.00574	CXCR4, CCL4, CXCL8, LOX, ACKR3	5	98	8.61
GO:1990869	cellular response to chemokine	0.000292	0.0082	0.00574	CXCR4, CCL4, CXCL8, LOX, ACKR3	5	98	8.61
GO:0001655	urogenital system development	0.000293	0.0082	0.00574	HMGCS2, BMP7, LIF, FRS2, NOG, CYP26B1, TP63, EGR1, NPNT	9	360	4.22
GO:0008544	epidermis development	0.000305	0.00847	0.00593	LCE5A, LCE1E, CYP26B1, TP63, SPRR2D, KRT75, SPRR2B, LCE3A, ALX4	9	362	4.2
GO:1902533	positive regulation of intracellular signal transduction	0.000307	0.00848	0.00593	ADCYAP1R1, IL6, CCL4, LEP, ADGRV1, ACKR3, LIF, FRS2, MT3, CDON, PELI2, NPNT, CDH2, CHI3L1, TRIML2, OASL	16	1013	2.67
GO:0044706	multi-multicellular organism process	0.000321	0.00877	0.00614	RXFP1, LEP, PTGS2, LIF, CYP1A1, CLIC5, TAC1	7	218	5.42
GO:0090335	regulation of brown fat cell differentiation	0.000329	0.00893	0.00625	LEP, BMP7, PTGS2	3	23	22
GO:0006066	alcohol metabolic process	0.000337	0.00905	0.00633	ADCYAP1R1, HMGCS2, LEP, PRKAA2, APOB, ADH7, MT3, CYP1A1, CES1	9	367	4.14
GO:0048871	multicellular organismal homeostasis	0.000341	0.00905	0.00633	CXCR4, IL6, LEP, ADGRV1, PRKAA2, PTGS2, G0S2, NR4A3, CYP26B1, TP63, EGR1	11	536	3.46
GO:0070487	monocyte aggregation	0.000344	0.00905	0.00633	BMP7, NR4A3	2	5	67.5
GO:0090119	vesicle-mediated cholesterol transport	0.000344	0.00905	0.00633	SYT7, CES1	2	5	67.5
GO:0030334	regulation of cell migration	0.00035	0.00915	0.0064	CXCR4, IL6, CCL4, CXCL8, BMP7, TET1, PTGS2, FER, IL33, ACKR3, PTGER4, NOG, NR4A3, NTNG1, ITGAX, ROBO4	16	1025	2.63
GO:0019233	sensory perception of pain	0.000368	0.00955	0.00668	CXCR4, GRIN2A, PTGS2, IL33, TAC1	5	103	8.19
GO:0060571	morphogenesis of an epithelial fold	0.000374	0.00963	0.00674	BMP7, NOG, TP63	3	24	21.1
GO:0001666	response to hypoxia	0.000383	0.00974	0.00682	CXCR4, LEP, BMP7, PTGS2, NDNF, MT3, EGR1, CYP1A1	8	296	4.56
GO:0006695	cholesterol biosynthetic process	0.000387	0.00974	0.00682	HMGCS2, PRKAA2, APOB, CES1	4	58	11.6
GO:1902653	secondary alcohol biosynthetic process	0.000387	0.00974	0.00682	HMGCS2, PRKAA2, APOB, CES1	4	58	11.6
GO:0006955	immune response	0.000409	0.0102	0.00715	CXCR4, IL6, CCL4, CXCL8, LEP, FER, PTX3, IL33, ACKR3, LIF, PTGER4, IL37, RAB20, NR4A3, NCF2, IL36RN, PI3, IL36G, RPL39, TRIML2, SPRR2A, OASL, DEFB4A, ZP4	24	1955	2.07
GO:0009628	response to abiotic stimulus	0.000415	0.0103	0.0072	CXCR4, HMGCS2, LEP, ADGRV1, BMP7, GRIN2A, PTGS2, IL33, PTGER4, NDNF, NOG, MT3, EGR1, CYP1A1, CDH2, CHI3L1, TAC1	17	1148	2.5
GO:0014013	regulation of gliogenesis	0.000439	0.0108	0.00756	CXCR4, IL6, IL33, LIF, NOG	5	107	7.89
GO:1901615	organic hydroxy compound metabolic process	0.000457	0.0112	0.00781	ADCYAP1R1, HMGCS2, LEP, PRKAA2, APOB, GRIN2A, ADH7, MT3, CYP26B1, CYP1A1, CES1	11	555	3.35
GO:0010035	response to inorganic substance	0.0005	0.0121	0.00849	IL6, HMGCS2, ADGRV1, BMP7, PRKAA2, APOB, PTGS2, SYT7, MT3, NR4A3, CYP1A1	11	561	3.31
GO:0036293	response to decreased oxygen levels	0.000509	0.0123	0.00857	CXCR4, LEP, BMP7, PTGS2, NDNF, MT3, EGR1, CYP1A1	8	309	4.37
GO:1905691	lipid droplet disassembly	0.000514	0.0123	0.0086	PRKAA2, PLIN2	2	6	56.3
GO:0042063	gliogenesis	0.00052	0.0123	0.00864	CXCR4, IL6, IL33, MYRF, LIF, NOG, MT3, CDH2	8	310	4.36
GO:0016126	sterol biosynthetic process	0.000599	0.014	0.00981	HMGCS2, PRKAA2, APOB, CES1	4	65	10.4
GO:1905330	regulation of morphogenesis of an epithelium	0.000599	0.014	0.00981	BMP7, LIF, NOG, ITGAX	4	65	10.4
GO:0050900	leukocyte migration	0.000605	0.014	0.00982	CXCR4, IL6, CCL4, CXCL8, LEP, FER, IL33, PTGER4, SAA1	9	398	3.82
GO:0045785	positive regulation of cell adhesion	0.000607	0.014	0.00982	IL6, LEP, BMP7, ABI3BP, LIF, NDNF, NR4A3, NPNT, SAA1, ZP4	10	484	3.49
GO:1902531	regulation of intracellular signal transduction	0.000612	0.0141	0.00983	ADCYAP1R1, IL6, CCL4, LEP, ADGRV1, BMP7, PRKAA2, PTGS2, ACKR3, LIF, FRS2, ARFGEF3, MT3, CDON, PELI2, FAM13A, ARHGAP45, NPNT, CDH2, CHI3L1, TRIML2, OASL	22	1766	2.1
GO:0007420	brain development	0.00062	0.0141	0.00989	DMBX1, CXCR4, HMGCS2, BMP7, GRIN2A, PGAP1, FRS2, ADGRL3, NDNF, NOG, MT3, CDON, CDH2	13	768	2.86
GO:0060326	cell chemotaxis	0.000627	0.0142	0.00994	CXCR4, IL6, CCL4, CXCL8, LOX, ACKR3, SAA1, DEFB4A	8	319	4.23
GO:0009611	response to wounding	0.000631	0.0142	0.00994	CXCR4, IL6, GRIN2A, LOX, RTN4RL2, IL33, SYT7, NDNF, NOG, SAA1, CYP1A1	11	577	3.22
GO:0006959	humoral immune response	0.00064	0.0143	0.01	IL6, CXCL8, IL36RN, PI3, RPL39, SPRR2A, DEFB4A, ZP4	8	320	4.22
GO:0019827	stem cell population maintenance	0.000652	0.0145	0.0101	BMP7, TET1, LIF, NOG, TP63, CDH2	6	177	5.72
GO:2000145	regulation of cell motility	0.000658	0.0145	0.0102	CXCR4, IL6, CCL4, CXCL8, BMP7, TET1, PTGS2, FER, IL33, ACKR3, PTGER4, NOG, NR4A3, NTNG1, ITGAX, ROBO4	16	1086	2.49
GO:0035019	somatic stem cell population maintenance	0.000672	0.0147	0.0103	BMP7, LIF, NOG, TP63	4	67	10.1
GO:0030326	embryonic limb morphogenesis	0.000686	0.0148	0.0103	BMP7, NOG, CYP26B1, TP63, ALX4	5	118	7.15
GO:0035113	embryonic appendage morphogenesis	0.000686	0.0148	0.0103	BMP7, NOG, CYP26B1, TP63, ALX4	5	118	7.15
GO:0050830	defense response to Gram-positive bacterium	0.000686	0.0148	0.0103	IL6, RPL39, SPRR2A, LCE3A, DEFB4A	5	118	7.15
GO:0008284	positive regulation of cell population proliferation	0.000709	0.0152	0.0106	IL6, LEP, BTC, TET1, PTGS2, FER, LIF, FRS2, NOG, CDON, NR4A3, TP63, EGR1, ITGAX, ZP4	15	986	2.57
GO:0098727	maintenance of cell number	0.000733	0.0156	0.0109	BMP7, TET1, LIF, NOG, TP63, CDH2	6	181	5.59
GO:0014015	positive regulation of gliogenesis	0.000751	0.0157	0.011	CXCR4, IL6, IL33, LIF	4	69	9.78
GO:0048645	animal organ formation	0.000751	0.0157	0.011	BMP7, FRS2, NOG, TP63	4	69	9.78
GO:0071496	cellular response to external stimulus	0.000751	0.0157	0.011	LEP, PRKAA2, PTGS2, POSTN, IL33, PLIN2, PTGER4, NIM1K	8	328	4.12
GO:0008219	cell death	0.000759	0.0157	0.011	CXCR4, ADCYAP1R1, IL6, LEP, BTC, BMP7, PRKAA2, GRIN2A, DPYSL4, LOX, PTGS2, IL33, ACKR3, G0S2, FRS2, NDNF, NOG, MT3, NR4A3, CYP26B1, TP63, EGR1, CHAC1, CHI3L1, ALX4	25	2166	1.95
GO:0014823	response to activity	0.000793	0.0163	0.0114	CXCR4, IL6, LEP, PRKAA2	4	70	9.64
GO:0030282	bone mineralization	0.000828	0.017	0.0119	LEP, ADGRV1, BMP7, LOX, PTGS2	5	123	6.86
GO:0030324	lung development	0.000869	0.0177	0.0124	HMGCS2, RXFP1, LOX, LIF, NOG, CHI3L1	6	187	5.42
GO:0048710	regulation of astrocyte differentiation	0.000886	0.0179	0.0126	IL6, LIF, NOG	3	32	15.8
GO:0070482	response to oxygen levels	0.000895	0.018	0.0126	CXCR4, LEP, BMP7, PTGS2, NDNF, MT3, EGR1, CYP1A1	8	337	4.01
GO:0048545	response to steroid hormone	0.00093	0.0185	0.0129	IL6, HMGCS2, ESR2, BMP7, LOX, PTGS2, NR4A3, TP63	8	339	3.98
GO:0062012	regulation of small molecule metabolic process	0.00093	0.0185	0.0129	ADCYAP1R1, LEP, PRKAA2, APOB, PTGS2, NR4A3, EGR1, CES1	8	339	3.98
GO:0070371	ERK1 and ERK2 cascade	0.000948	0.0187	0.0131	CCL4, ACKR3, LIF, FRS2, PTGER4, MT3, NPNT, CHI3L1	8	340	3.97
GO:0048585	negative regulation of response to stimulus	0.000968	0.019	0.0133	IL6, CXCL8, LEP, BMP7, PRKAA2, TET1, PTGS2, FER, IL33, ACKR3, LIF, PTGER4, NOG, NR4A3, CYP26B1, TP63, EGR1, IL36RN, CHAC1, SAA1, CDH2	21	1706	2.08
GO:0030323	respiratory tube development	0.00097	0.019	0.0133	HMGCS2, RXFP1, LOX, LIF, NOG, CHI3L1	6	191	5.3
GO:0045471	response to ethanol	0.00099	0.0192	0.0135	ADCYAP1R1, HMGCS2, LEP, GRIN2A, ADH7	5	128	6.59
GO:0040012	regulation of locomotion	0.001	0.0193	0.0135	CXCR4, IL6, CCL4, CXCL8, BMP7, TET1, PTGS2, FER, IL33, ACKR3, PTGER4, NOG, NR4A3, NTNG1, ITGAX, ROBO4	16	1130	2.39
GO:0010562	positive regulation of phosphorus metabolic process	0.00101	0.0193	0.0135	ADCYAP1R1, IL6, LEP, BTC, BMP7, PRKAA2, PTGS2, LIF, MT3, CDON, PELI2, EGR1, NPNT, CHI3L1	14	914	2.59
GO:0045937	positive regulation of phosphate metabolic process	0.00101	0.0193	0.0135	ADCYAP1R1, IL6, LEP, BTC, BMP7, PRKAA2, PTGS2, LIF, MT3, CDON, PELI2, EGR1, NPNT, CHI3L1	14	914	2.59
GO:0045669	positive regulation of osteoblast differentiation	0.00103	0.0194	0.0136	IL6, BMP7, TP63, NPNT	4	75	9
GO:0050810	regulation of steroid biosynthetic process	0.00103	0.0194	0.0136	LEP, APOB, EGR1, CES1	4	75	9
GO:0042573	retinoic acid metabolic process	0.00106	0.0199	0.0139	ADH7, CYP26B1, CYP1A1	3	34	14.9
GO:0060322	head development	0.00107	0.02	0.014	DMBX1, CXCR4, HMGCS2, BMP7, GRIN2A, PGAP1, FRS2, ADGRL3, NDNF, NOG, MT3, CDON, CDH2	13	815	2.69
GO:0032504	multicellular organism reproduction	0.0011	0.0204	0.0143	ADCYAP1R1, LEP, APOB, PTGS2, FER, PTX3, LIF, CYP26B1, TP63, NPAS1, EGR1, PI3, CYP1A1, TAC1	14	922	2.56
GO:0048565	digestive tract development	0.00114	0.021	0.0147	HMGCS2, CXCL8, TP63, CYP1A1, ALX4	5	132	6.39
GO:0071248	cellular response to metal ion	0.00117	0.0215	0.015	ADGRV1, PRKAA2, PTGS2, SYT7, MT3, CYP1A1	6	198	5.11
GO:0002376	immune system process	0.00119	0.0218	0.0152	CXCR4, IL6, CCL4, CXCL8, LEP, LOX, FER, PTX3, IL33, ACKR3, LIF, PTGER4, IL37, RAB20, NR4A3, CYP26B1, IRAG2, EGR1, NCF2, IL36RN, SAA1, PI3, IL36G, RPL39, KRT75, TRIML2, SPRR2A, OASL, DEFB4A, ZP4	30	2892	1.75
GO:1905332	positive regulation of morphogenesis of an epithelium	0.00125	0.0228	0.016	LIF, NOG, ITGAX	3	36	14.1
GO:0007610	behavior	0.00127	0.023	0.0161	DMBX1, LEP, GRIN2A, NAV2, PTGS2, NOG, NR4A3, NPAS1, EGR1, PI3, TAC1	11	629	2.95
GO:0051239	regulation of multicellular organismal process	0.0013	0.0233	0.0163	CXCR4, IL6, CXCL8, LEP, ADGRV1, BMP7, GRIN2A, BEGAIN, LOX, TET1, PTGS2, IL33, MYRF, G0S2, LIF, FRS2, SYT7, PTGER4, NOG, MT3, IL37, NR4A3, CYP26B1, TP63, EGR1, NPNT, IL36RN, SAA1, CHI3L1, ITGAX	30	2907	1.74
GO:0072028	nephron morphogenesis	0.00131	0.0234	0.0164	BMP7, LIF, NOG, NPNT	4	80	8.44
GO:0007204	positive regulation of cytosolic calcium ion concentration	0.00139	0.0249	0.0174	CXCR4, ADCYAP1R1, ACKR3, PTGER4, SAA1, TAC1	6	205	4.94
GO:0009893	positive regulation of metabolic process	0.00141	0.0251	0.0175	CXCR4, ADCYAP1R1, IL6, CXCL8, LEP, ESR2, BTC, BMP7, PRKAA2, APOB, GRIN2A, TET1, PTGS2, PTX3, IL33, MYRF, ERG, G0S2, LIF, PTGER4, NOG, MT3, IL37, CDON, PELI2, NR4A3, CYP26B1, TP63, EGR1, NPNT, SAA1, IL36G, CHI3L1, TRIML2, ITGAX, ALX4, CES1	37	3897	1.6
GO:0009653	anatomical structure morphogenesis	0.00143	0.0251	0.0176	CXCR4, IL6, RXFP1, CXCL8, LEP, BMP7, APOB, DPYSL4, LOX, TET1, PTGS2, FER, ACKR3, LIF, FRS2, NDNF, NOG, MT3, CDON, NR4A3, CYP26B1, TP63, NPNT, CDH2, NTNG1, CHI3L1, ITGAX, ROBO4, ALX4	29	2790	1.75
GO:0048708	astrocyte differentiation	0.00143	0.0251	0.0176	IL6, LIF, NOG, MT3	4	82	8.23
GO:0032094	response to food	0.00147	0.0256	0.0179	LEP, MT3, CYP1A1	3	38	13.3
GO:0070848	response to growth factor	0.00149	0.0258	0.018	CXCL8, BMP7, LOX, TET1, FER, FRS2, NDNF, NOG, MT3, EGR1, NPNT, TAC1	12	742	2.73
GO:0008343	adult feeding behavior	0.00152	0.0258	0.018	DMBX1, LEP	2	10	33.8
GO:0060525	prostate glandular acinus development	0.00152	0.0258	0.018	FRS2, TP63	2	10	33.8
GO:0072203	cell proliferation involved in metanephros development	0.00152	0.0258	0.018	BMP7, EGR1	2	10	33.8
GO:0045667	regulation of osteoblast differentiation	0.00152	0.0258	0.018	IL6, BMP7, NOG, TP63, NPNT	5	141	5.98
GO:0070555	response to interleukin-1	0.00152	0.0258	0.018	IL6, CCL4, CXCL8, EGR1, CHI3L1	5	141	5.98
GO:0051960	regulation of nervous system development	0.00157	0.0262	0.0183	CXCR4, IL6, BMP7, IL33, MYRF, LIF, NOG, MT3, ITGAX	9	456	3.33
GO:0035107	appendage morphogenesis	0.00157	0.0262	0.0183	BMP7, NOG, CYP26B1, TP63, ALX4	5	142	5.94
GO:0035108	limb morphogenesis	0.00157	0.0262	0.0183	BMP7, NOG, CYP26B1, TP63, ALX4	5	142	5.94
GO:0060541	respiratory system development	0.00162	0.0268	0.0187	HMGCS2, RXFP1, LOX, LIF, NOG, CHI3L1	6	211	4.8
GO:0055123	digestive system development	0.00162	0.0268	0.0187	HMGCS2, CXCL8, TP63, CYP1A1, ALX4	5	143	5.9
GO:0002064	epithelial cell development	0.00169	0.0279	0.0195	CXCR4, FER, FRS2, TP63, CDH2, ROBO4	6	213	4.75
GO:0007260	tyrosine phosphorylation of STAT protein	0.00171	0.0279	0.0196	IL6, LEP, FER, LIF	4	86	7.85
GO:0031644	regulation of nervous system process	0.00172	0.028	0.0196	GRIN2A, BEGAIN, IL33, MYRF, ITGAX	5	145	5.82
GO:0019220	regulation of phosphate metabolic process	0.00173	0.028	0.0196	ADCYAP1R1, IL6, LEP, BTC, BMP7, PRKAA2, LOX, PTGS2, FER, LIF, NOG, MT3, CDON, PELI2, SH3BP5, EGR1, NPNT, CHI3L1	18	1423	2.13
GO:0051174	regulation of phosphorus metabolic process	0.00174	0.0281	0.0196	ADCYAP1R1, IL6, LEP, BTC, BMP7, PRKAA2, LOX, PTGS2, FER, LIF, NOG, MT3, CDON, PELI2, SH3BP5, EGR1, NPNT, CHI3L1	18	1424	2.13
GO:0045598	regulation of fat cell differentiation	0.00183	0.029	0.0203	IL6, LEP, BMP7, PTGS2, MEDAG	5	147	5.74
GO:0150077	regulation of neuroinflammatory response	0.00183	0.029	0.0203	IL6, PTGS2, IL33	3	41	12.3
GO:0033210	leptin-mediated signaling pathway	0.00185	0.029	0.0203	LEP, MT3	2	11	30.7
GO:0060272	embryonic skeletal joint morphogenesis	0.00185	0.029	0.0203	BMP7, NOG	2	11	30.7
GO:0072124	regulation of glomerular mesangial cell proliferation	0.00185	0.029	0.0203	BMP7, EGR1	2	11	30.7
GO:1904672	regulation of somatic stem cell population maintenance	0.00185	0.029	0.0203	BMP7, TP63	2	11	30.7
GO:0030335	positive regulation of cell migration	0.00197	0.0307	0.0215	CXCR4, IL6, CCL4, CXCL8, BMP7, PTGS2, FER, ACKR3, NR4A3, ITGAX	10	566	2.98
GO:0001890	placenta development	0.002	0.0309	0.0216	PLAC1, LEP, BMP7, PTGS2, LIF	5	150	5.63
GO:0034614	cellular response to reactive oxygen species	0.002	0.0309	0.0216	IL6, BMP7, FER, MT3, NR4A3	5	150	5.63
GO:0070098	chemokine-mediated signaling pathway	0.00202	0.0311	0.0218	CXCR4, CCL4, CXCL8, ACKR3	4	90	7.5
GO:0071456	cellular response to hypoxia	0.00206	0.0316	0.0221	BMP7, PTGS2, NDNF, MT3, EGR1	5	151	5.59
GO:0071222	cellular response to lipopolysaccharide	0.00209	0.0319	0.0223	IL6, HMGCS2, CXCL8, IL37, IL36RN, IL36G	6	222	4.56
GO:0045687	positive regulation of glial cell differentiation	0.0021	0.0319	0.0223	CXCR4, IL33, LIF	3	43	11.8
GO:0062013	positive regulation of small molecule metabolic process	0.00212	0.0319	0.0223	ADCYAP1R1, PRKAA2, PTGS2, NR4A3, CES1	5	152	5.55
GO:0072006	nephron development	0.00212	0.0319	0.0223	BMP7, LIF, NOG, EGR1, NPNT	5	152	5.55
GO:0010941	regulation of cell death	0.0022	0.0329	0.023	CXCR4, ADCYAP1R1, IL6, LEP, BTC, BMP7, PRKAA2, GRIN2A, LOX, PTGS2, ACKR3, G0S2, FRS2, NDNF, NOG, MT3, NR4A3, TP63, EGR1, ALX4	20	1698	1.99
GO:0060442	branching involved in prostate gland morphogenesis	0.00221	0.0329	0.023	BMP7, FRS2	2	12	28.1
GO:0072110	glomerular mesangial cell proliferation	0.00221	0.0329	0.023	BMP7, EGR1	2	12	28.1
GO:0006468	protein phosphorylation	0.00224	0.0332	0.0232	IL6, LEP, BTC, BMP7, PRKAA2, LOX, PTGS2, FER, ERG, LIF, NOG, MT3, NIM1K, CDON, PELI2, SH3BP5, EGR1, CHI3L1, STKLD1	19	1578	2.03
GO:0048608	reproductive structure development	0.00232	0.0341	0.0239	LEP, BMP7, FER, PTX3, FRS2, NOG, TP63	7	306	3.86
GO:0071407	cellular response to organic cyclic compound	0.00238	0.0349	0.0244	HMGCS2, LEP, ESR2, BMP7, PTGS2, NR4A3, TP63, EGR1, CYP1A1, CES1	10	581	2.9
GO:0019098	reproductive behavior	0.0024	0.0349	0.0244	NPAS1, PI3, TAC1	3	45	11.3
GO:0070741	response to interleukin-6	0.0024	0.0349	0.0244	IL6, FER, CHI3L1	3	45	11.3
GO:0001819	positive regulation of cytokine production	0.00241	0.035	0.0245	IL6, LEP, PTGS2, IL33, PTGER4, NR4A3, EGR1, SAA1, CHI3L1	9	486	3.13
GO:0071241	cellular response to inorganic substance	0.00244	0.0351	0.0246	ADGRV1, PRKAA2, PTGS2, SYT7, MT3, CYP1A1	6	229	4.42
GO:0001822	kidney development	0.00245	0.0351	0.0246	HMGCS2, BMP7, LIF, NOG, CYP26B1, EGR1, NPNT	7	309	3.82
GO:0061458	reproductive system development	0.00249	0.0356	0.0249	LEP, BMP7, FER, PTX3, FRS2, NOG, TP63	7	310	3.81
GO:0001932	regulation of protein phosphorylation	0.00253	0.036	0.0252	IL6, LEP, BTC, BMP7, LOX, PTGS2, FER, LIF, NOG, MT3, CDON, PELI2, SH3BP5, EGR1, CHI3L1	15	1121	2.26
GO:0036294	cellular response to decreased oxygen levels	0.00257	0.0365	0.0256	BMP7, PTGS2, NDNF, MT3, EGR1	5	159	5.31
GO:0070486	leukocyte aggregation	0.0026	0.0368	0.0257	BMP7, NR4A3	2	13	26
GO:0048646	anatomical structure formation involved in morphogenesis	0.00265	0.037	0.0259	CXCR4, IL6, CXCL8, LEP, BMP7, TET1, PTGS2, ACKR3, FRS2, NDNF, NOG, CDON, TP63, CHI3L1, ITGAX, ROBO4	16	1242	2.17
GO:0008593	regulation of Notch signaling pathway	0.00265	0.037	0.0259	BMP7, POSTN, TP63, CHAC1	4	97	6.96
GO:0060993	kidney morphogenesis	0.00265	0.037	0.0259	BMP7, LIF, NOG, NPNT	4	97	6.96
GO:0019932	second-messenger-mediated signaling	0.00267	0.0372	0.026	CXCR4, ADCYAP1R1, CCL4, CXCL8, GRIN2A, ACKR3, NDNF	7	314	3.76
GO:0009743	response to carbohydrate	0.00271	0.0373	0.0261	HMGCS2, LEP, PRKAA2, APOB, PTGS2, EGR1	6	234	4.33
GO:0071219	cellular response to molecule of bacterial origin	0.00271	0.0373	0.0261	IL6, HMGCS2, CXCL8, IL37, IL36RN, IL36G	6	234	4.33
GO:0070372	regulation of ERK1 and ERK2 cascade	0.00272	0.0373	0.0261	CCL4, ACKR3, LIF, FRS2, MT3, NPNT, CHI3L1	7	315	3.75
GO:2000147	positive regulation of cell motility	0.00272	0.0373	0.0261	CXCR4, IL6, CCL4, CXCL8, BMP7, PTGS2, FER, ACKR3, NR4A3, ITGAX	10	592	2.85
GO:0048661	positive regulation of smooth muscle cell proliferation	0.00275	0.0375	0.0262	IL6, PTGS2, FRS2, NR4A3	4	98	6.89
GO:0050792	regulation of viral process	0.00279	0.0379	0.0265	CXCR4, CXCL8, PTX3, TRIML2, OASL	5	162	5.21
GO:0030155	regulation of cell adhesion	0.00287	0.0384	0.0269	CXCR4, IL6, CXCL8, LEP, BMP7, ABI3BP, LIF, NDNF, NR4A3, NPNT, SAA1, ZP4	12	803	2.52
GO:0072001	renal system development	0.00287	0.0384	0.0269	HMGCS2, BMP7, LIF, NOG, CYP26B1, EGR1, NPNT	7	318	3.72
GO:0006953	acute-phase response	0.00288	0.0384	0.0269	IL6, PTGS2, SAA1	3	48	10.5
GO:0046850	regulation of bone remodeling	0.00288	0.0384	0.0269	IL6, LEP, SYT7	3	48	10.5
GO:0048483	autonomic nervous system development	0.00288	0.0384	0.0269	NAV2, ACKR3, TP63	3	48	10.5
GO:0009615	response to virus	0.00301	0.0399	0.0279	CXCR4, IL6, CCL4, APOB, IL33, CYP1A1, OASL, ITGAX	8	409	3.3
GO:0090385	phagosome-lysosome fusion	0.00302	0.0399	0.0279	SYT7, RAB20	2	14	24.1
GO:0012501	programmed cell death	0.00305	0.0402	0.0281	CXCR4, IL6, LEP, BTC, BMP7, PRKAA2, GRIN2A, LOX, PTGS2, IL33, ACKR3, G0S2, FRS2, NDNF, NOG, MT3, CYP26B1, TP63, EGR1, CHAC1, CHI3L1, ALX4	22	2000	1.86
GO:0006721	terpenoid metabolic process	0.00307	0.0402	0.0281	HMGCS2, ADH7, CYP26B1, CYP1A1	4	101	6.68
GO:0042325	regulation of phosphorylation	0.00315	0.0411	0.0288	IL6, LEP, BTC, BMP7, PRKAA2, LOX, PTGS2, FER, LIF, NOG, MT3, CDON, PELI2, SH3BP5, EGR1, CHI3L1	16	1264	2.14
GO:0019218	regulation of steroid metabolic process	0.00318	0.0413	0.0289	LEP, APOB, EGR1, CES1	4	102	6.62
GO:0001525	angiogenesis	0.00326	0.042	0.0294	CXCR4, IL6, CXCL8, LEP, PTGS2, ACKR3, NDNF, CHI3L1, ITGAX, ROBO4	10	607	2.78
GO:0040017	positive regulation of locomotion	0.00326	0.042	0.0294	CXCR4, IL6, CCL4, CXCL8, BMP7, PTGS2, FER, ACKR3, NR4A3, ITGAX	10	607	2.78
GO:0045087	innate immune response	0.00332	0.0426	0.0298	CCL4, LEP, FER, PTX3, RAB20, NCF2, IL36RN, PI3, IL36G, RPL39, TRIML2, OASL, DEFB4A	13	927	2.37
GO:0045444	fat cell differentiation	0.00333	0.0426	0.0298	IL6, LEP, BMP7, PTGS2, NR4A3, MEDAG	6	244	4.15
GO:0071363	cellular response to growth factor stimulus	0.00334	0.0426	0.0298	CXCL8, BMP7, LOX, TET1, FRS2, NDNF, NOG, MT3, EGR1, NPNT, TAC1	11	712	2.61
GO:1901617	organic hydroxy compound biosynthetic process	0.0034	0.0431	0.0301	ADCYAP1R1, HMGCS2, LEP, PRKAA2, APOB, CES1	6	245	4.13
GO:0050873	brown fat cell differentiation	0.00343	0.0431	0.0301	LEP, BMP7, PTGS2	3	51	9.93
GO:0050982	detection of mechanical stimulus	0.00343	0.0431	0.0301	CXCR4, ADGRV1, CDH2	3	51	9.93
GO:0001649	osteoblast differentiation	0.00347	0.0431	0.0301	IL6, BMP7, LOX, NOG, TP63, NPNT	6	246	4.12
GO:0007567	parturition	0.00347	0.0431	0.0301	RXFP1, CYP1A1	2	15	22.5
GO:0071380	cellular response to prostaglandin E stimulus	0.00347	0.0431	0.0301	PRKAA2, PTGER4	2	15	22.5
GO:0072498	embryonic skeletal joint development	0.00347	0.0431	0.0301	BMP7, NOG	2	15	22.5
GO:1901722	regulation of cell proliferation involved in kidney development	0.00347	0.0431	0.0301	BMP7, EGR1	2	15	22.5
GO:0042127	regulation of cell population proliferation	0.00354	0.0437	0.0306	IL6, CXCL8, LEP, BTC, BMP7, TET1, PTGS2, FER, IL33, ACKR3, LIF, FRS2, NOG, CDON, NR4A3, TP63, EGR1, CDH2, ITGAX, ZP4	20	1769	1.91
GO:0042327	positive regulation of phosphorylation	0.00367	0.0452	0.0316	IL6, LEP, BTC, BMP7, PRKAA2, PTGS2, LIF, MT3, CDON, PELI2, EGR1, CHI3L1	12	828	2.45
GO:0009636	response to toxic substance	0.00376	0.046	0.0322	CCL4, BMP7, PTGS2, MT3, CYP1A1, CES1	6	250	4.05
GO:0060840	artery development	0.00377	0.0461	0.0323	LEP, APOB, LOX, NOG	4	107	6.31
GO:0031214	biomineral tissue development	0.00379	0.0461	0.0323	LEP, ADGRV1, BMP7, LOX, PTGS2	5	174	4.85
GO:0052372	modulation by symbiont of entry into host	0.00382	0.0463	0.0324	CXCL8, PTX3, TRIML2	3	53	9.55
GO:0009887	animal organ morphogenesis	0.00383	0.0463	0.0324	IL6, RXFP1, BMP7, LIF, FRS2, NOG, CDON, CYP26B1, TP63, NPNT, CDH2, NTNG1, ITGAX, ALX4	14	1056	2.24
GO:0010469	regulation of signaling receptor activity	0.00388	0.0466	0.0326	ESR2, BTC, BEGAIN, ADH7, NOG	5	175	4.82
GO:0071453	cellular response to oxygen levels	0.00388	0.0466	0.0326	BMP7, PTGS2, NDNF, MT3, EGR1	5	175	4.82
GO:0021783	preganglionic parasympathetic fiber development	0.00395	0.0469	0.0328	NAV2, ACKR3	2	16	21.1
GO:0032095	regulation of response to food	0.00395	0.0469	0.0328	LEP, MT3	2	16	21.1
GO:0090336	positive regulation of brown fat cell differentiation	0.00395	0.0469	0.0328	BMP7, PTGS2	2	16	21.1
GO:0032635	interleukin-6 production	0.00398	0.0469	0.0328	IL6, LEP, IL33, IL37, IL36RN	5	176	4.79
GO:0032675	regulation of interleukin-6 production	0.00398	0.0469	0.0328	IL6, LEP, IL33, IL37, IL36RN	5	176	4.79
GO:0042149	cellular response to glucose starvation	0.00403	0.0474	0.0332	PRKAA2, PLIN2, NIM1K	3	54	9.38
GO:0034612	response to tumor necrosis factor	0.00406	0.0475	0.0333	CCL4, CXCL8, APOB, PTGS2, NPNT, CHI3L1	6	254	3.99
GO:0043067	regulation of programmed cell death	0.00408	0.0476	0.0333	CXCR4, IL6, LEP, BTC, BMP7, PRKAA2, GRIN2A, LOX, PTGS2, ACKR3, G0S2, FRS2, NDNF, NOG, MT3, TP63, EGR1, ALX4	18	1541	1.97
GO:0001659	temperature homeostasis	0.00417	0.0482	0.0337	CXCR4, LEP, PTGS2, G0S2, EGR1	5	178	4.74
GO:0048736	appendage development	0.00417	0.0482	0.0337	BMP7, NOG, CYP26B1, TP63, ALX4	5	178	4.74
GO:0060173	limb development	0.00417	0.0482	0.0337	BMP7, NOG, CYP26B1, TP63, ALX4	5	178	4.74
GO:0007267	cell-cell signaling	0.00426	0.0491	0.0343	IL6, CCL4, LEP, ESR2, PRKAA2, GRIN2A, BEGAIN, PTGS2, LIF, SYT7, NOG, MPP2, TP63, SLC18A3, EGR1, IL36G, CDH2, NTNG1, TAC1	19	1672	1.92
