# Supplementary material for: Extracellular vesicles modulate skin aging biomarkers in a 3D reconstructed full-thickness skin model
Source: Front Cell Dev Biol. 2026 Mar 6;14:1784998. doi: 10.3389/fcell.2026.1784998 (PMC13003219; doi:10.3389/fcell.2026.1784998)
Supplement: Supplementary file 3 [file DataSheet1.xlsx]

## Sheet: List of DEG associated with BP
List and description of genes associated with cell-cell adhesion
			ADSC Evs				US-MSC Evs
			low concentration		high concentration		low concentration		high concentration		Direction of modulation in both groups
Gene Symbol	Gene Name	Description	log2FC	q-value	log2FC	q-value	log2FC	q-value	log2FC	q-value
CLDN17	Claudin 17	Member of the claudin family, involved in tight junction formation in epithelial and endothelial cells.	1.38855	4.11906e-05	1.44117	0.00519828	1.49163	2.63523e-05	1.46527	0.000162568	UP
CLDN3	Claudin 3	Claudin family member, important for tight junctions and barrier function in various tissues.	up-regulated	9.09027e-05	up-regulated	0.00886268	up-regulated	NS	up-regulated	NS	UP
CDH2	Cadherin 2 (N-cadherin)	Calcium-dependent cell–cell adhesion molecule, important in neural and muscle tissues.	1.54646	8.9387e-05	1.26308	8.63e-08	1.58512	2.57877e-11	1.24092	1.92739e-06	UP
DLG2	Discs Large MAGUK Scaffold Protein 2	Member of the MAGUK family, involved in cell signaling and synaptic organization.	-1.40839	0.00842388	-1.01311	0.0236261	-0.940388	0.0437746	-0.981832	0.0303831	DOWN
MUC21	Mucin 21, Cell Surface Associated	Cell surface mucin, forms protective mucous barriers on epithelial surfaces.	-2.71215	0.0170598	-2.36924	0.01458	-1.90434	0.0408179	-1.95241	NS	DOWN
ADGRL3	Adhesion G Protein-Coupled Receptor L3	Adhesion GPCR, involved in cell adhesion and signaling, with roles in the nervous system.	-1.50305	0.0310697	-1.33971	0.0259655	-1.49891	0.0256274	-1.35558	0.0479646	DOWN
List and description of genes associated with Immune signaling and inflammation
			ADSC Evs				US-MSC Evs
			low concentration		high concentration		low concentration		high concentration		Direction of modulation in both groups
Gene Symbol	Gene Name	Description	log2FC	q-value	log2FC	q-value	log2FC	q-value	log2FC	q-value
CXCR4	C-X-C Motif Chemokine Receptor 4	Chemokine receptor involved in immune cell trafficking, inflammation, and cancer metastasis.	0.0952464	NS	-0.713897	NS	-3.20171	7.54039e-06	-3.6548	7.83995e-06	DOWN
IL6	Interleukin 6	Key pro-inflammatory cytokine; regulates immune responses and acute phase reactions.	-1.26555	0.0131345	-2.18089	8.99e-09	-2.98604	8.47683e-28	-2.88266	1.16709e-17	DOWN
CCL4	C-C Motif Chemokine Ligand 4	Chemokine recruiting immune cells (macrophages, T cells) to inflammation sites.	-2.95595	0.00283374	-3.40222	0.000222455	-5.01437	8.18329e-06	-2.56683	0.0141515	DOWN
CXCL8	C-X-C Motif Chemokine Ligand 8 (IL-8)	Chemokine attracting neutrophils during inflammation.	-1.32661	4.03562e-05	-1.89229	3.91e-08	-2.12848	2.94686e-20	-2.31831	5.76003e-16	DOWN
IL33	Interleukin 33	Cytokine promoting type 2 immunity and associated with allergic/inflammatory diseases.	-0.913003	0.00315071	-1.16338	4.56e-08	-1.038	0.000575783	-1.45658	2.77853e-10	DOWN
ACKR3	Atypical Chemokine Receptor 3 (CXCR7)	Chemokine receptor modulating chemokine signaling and immune cell migration.	-0.919381	0.0831526	-1.01802	9.29e-08	-1.39594	7.33937e-15	-1.37654	1.65907e-05	DOWN
IL37	Interleukin 37	Anti-inflammatory cytokine; suppresses immune and inflammatory responses.	-1.09729	0.00547291	-0.843732	0.00196011	-1.2603	1.5641e-08	-1.24457	3.20042e-05	DOWN
IL36RN	Interleukin 36 Receptor Antagonist	Anti-inflammatory cytokine; inhibits pro-inflammatory IL-36 signaling.	0.845758	4.28413e-05	0.997655	1.41e-12	1.12128	3.71898e-12	1.14702	1.51726e-15	UP
IL36G	Interleukin 36 Gamma	Pro-inflammatory cytokine involved in skin and mucosal immunity.	0.943315	0.000314078	0.807771	1.42e-06	1.10615	5.14237e-06	1.2361	1.59269e-10	UP
OASL	2'-5'-Oligoadenylate Synthetase Like	Interferon-induced protein involved in antiviral immune responses.	1.6415	2.94413e-09	1.38096	3.2e-09	1.58895	2.11713e-09	1.49339	7.22677e-12	UP
