# Supplementary material for: Extracellular vesicles modulate skin aging biomarkers in a 3D reconstructed full-thickness skin model
Source: Front Cell Dev Biol. 2026 Mar 6;14:1784998. doi: 10.3389/fcell.2026.1784998 (PMC13003219; doi:10.3389/fcell.2026.1784998)
Supplement: Supplementary file 4 [file DataSheet2.xlsx]

## Sheet: Biological processes
Term ID	Terms	P-value	Adjusted P-value	Q-value	Genes	Gene count	Term Size	Fold Enrichment
GO:0031424	keratinization	1.15e-09	2.83e-06	2.26e-06	LCE3A, KRT75, SPRR2B, SPRR2D, LCE5A, CYP26B1, KRT84, KRT81	8	84	24.7
GO:0008544	epidermis development	1.31e-08	1.4e-05	1.12e-05	SLC4A7, LCE3A, KRT75, SPRR2B, SPRR2D, TP63, LCE5A, CYP26B1, KRT84, ALX4, KRT34, KRT81	12	362	8.58
GO:0030216	keratinocyte differentiation	1.84e-08	1.4e-05	1.12e-05	LCE3A, KRT75, SPRR2B, SPRR2D, TP63, LCE5A, CYP26B1, KRT84, KRT81	9	170	13.7
GO:0009913	epidermal cell differentiation	2.28e-08	1.4e-05	1.12e-05	SLC4A7, LCE3A, KRT75, SPRR2B, SPRR2D, TP63, LCE5A, CYP26B1, KRT84, KRT81	10	235	11
GO:0043588	skin development	2.38e-07	0.000117	9.39e-05	LCE3A, KRT75, SPRR2B, SPRR2D, TP63, LCE5A, CYP26B1, KRT84, ALX4, KRT81	10	302	8.57
GO:0030855	epithelial cell differentiation	5.05e-07	0.000207	0.000166	SLC4A7, LCE3A, KRT75, SPRR2B, SPRR2D, CDH2, TP63, LCE5A, CYP26B1, KRT84, FOXF1, CLDN3, KRT34, KRT81	14	715	5.07
GO:0060429	epithelium development	2.45e-06	0.000861	0.00069	SLC4A7, LCE3A, KRT75, SPRR2B, SPRR2D, CDH2, ITGAX, TP63, LCE5A, CYP26B1, KRT84, FOXF1, ALX4, CLDN3, KRT34, TCAP, KRT81	17	1204	3.66
GO:0098609	cell-cell adhesion	6.75e-05	0.0207	0.0166	CLDN17, CDH2, ITGAX, IL6, IGFN1, FOXF1, DLG2, CLDN3, ZP4, TNFSF13B, MUC21, ADGRL3, LEP	13	957	3.52
GO:0033686	positive regulation of luteinizing hormone secretion	8.78e-05	0.024	0.0192	KISS1, LEP	2	4	129
GO:0009888	tissue development	0.000145	0.0327	0.0262	SLC4A7, LCE3A, KRT75, SPRR2B, SPRR2D, CDH2, ITGAX, TP63, LCE5A, CYP26B1, IL6, KRT84, FOXF1, ALX4, CLDN3, KRT34, TCAP, KRT81, LEP	19	1990	2.47
GO:0045109	intermediate filament organization	0.000146	0.0327	0.0262	KRT75, KRT84, KRT34, KRT81	4	69	15
GO:0009581	detection of external stimulus	0.000188	0.0383	0.0307	NTSR1, CDH2, CHRNA9, FOXF1, TCAP	5	137	9.45
GO:0007155	cell adhesion	0.000211	0.0383	0.0307	CLDN17, CDH2, ITGAX, IL6, CXCL8, CCL4, IGFN1, FOXF1, DLG2, CLDN3, ZP4, SPACA4, TNFSF13B, MUC21, ADGRL3, LEP	16	1539	2.69
GO:0033684	regulation of luteinizing hormone secretion	0.000218	0.0383	0.0307	KISS1, LEP	2	6	86.3
GO:0032278	positive regulation of gonadotropin secretion	0.000305	0.0468	0.0376	KISS1, LEP	2	7	74
GO:0035995	detection of muscle stretch	0.000305	0.0468	0.0376	CDH2, TCAP	2	7	74
